# Supplementary material for: Homogenization of Endosymbiont Communities Hosted by Equatorial Corals during the 2016 Mass Bleaching Event
Source: Microorganisms. 2020 Sep 7;8(9):1370. doi: 10.3390/microorganisms8091370 (PMC7564173; doi:10.3390/microorganisms8091370)
Supplement: Supplementary file 1 [file microorganisms-08-01370-s001.zip › Supplementary Information. Adapter and Dual Indexes_Illumina Sequencing.xlsx]

## Sheet: Adapter_Dual Index
Construct	Name	Sequence	Length of sequence (bp)
P5-PCR Index Primer	i5F-A1	AATGATACGGCGACCACCGAGATCTACACATCGTACGTCGTCGGCAGCGTC	51
P5-PCR Index Primer	i5F-A2	AATGATACGGCGACCACCGAGATCTACACACTATCTGTCGTCGGCAGCGTC	51
P5-PCR Index Primer	i5F-A3	AATGATACGGCGACCACCGAGATCTACACTAGCGAGTTCGTCGGCAGCGTC	51
P5-PCR Index Primer	i5F-A4	AATGATACGGCGACCACCGAGATCTACACCTGCGTGTTCGTCGGCAGCGTC	51
P5-PCR Index Primer	i5F-A5	AATGATACGGCGACCACCGAGATCTACACTCATCGAGTCGTCGGCAGCGTC	51
P5-PCR Index Primer	i5F-A6	AATGATACGGCGACCACCGAGATCTACACCGTGAGTGTCGTCGGCAGCGTC	51
P5-PCR Index Primer	i5F-A7	AATGATACGGCGACCACCGAGATCTACACGGATATCTTCGTCGGCAGCGTC	51
P5-PCR Index Primer	i5F-A8	AATGATACGGCGACCACCGAGATCTACACGACACCGTTCGTCGGCAGCGTC	51
P5-PCR Index Primer	i5F-B1	AATGATACGGCGACCACCGAGATCTACACCTACTATATCGTCGGCAGCGTC	51
P5-PCR Index Primer	i5F-B2	AATGATACGGCGACCACCGAGATCTACACCGTTACTATCGTCGGCAGCGTC	51
P5-PCR Index Primer	i5F-B3	AATGATACGGCGACCACCGAGATCTACACAGAGTCACTCGTCGGCAGCGTC	51
P5-PCR Index Primer	i5F-B4	AATGATACGGCGACCACCGAGATCTACACTACGAGACTCGTCGGCAGCGTC	51
P5-PCR Index Primer	i5F-B5	AATGATACGGCGACCACCGAGATCTACACACGTCTCGTCGTCGGCAGCGTC	51
P5-PCR Index Primer	i5F-B6	AATGATACGGCGACCACCGAGATCTACACTCGACGAGTCGTCGGCAGCGTC	51
P5-PCR Index Primer	i5F-B7	AATGATACGGCGACCACCGAGATCTACACGATCGTGTTCGTCGGCAGCGTC	51
P5-PCR Index Primer	i5F-B8	AATGATACGGCGACCACCGAGATCTACACGTCAGATATCGTCGGCAGCGTC	51
P5-PCR Index Primer	i5-FC1	AATGATACGGCGACCACCGAGATCTACACACGACGTGTCGTCGGCAGCGTC	51
P5-PCR Index Primer	i5-FC2	AATGATACGGCGACCACCGAGATCTACACATATACACTCGTCGGCAGCGTC	51
P7-PCR Index Primer	i7R-A1	CAAGCAGAAGACGGCATACGAGATAACTCTCGGTCTCGTGGGCTCGG	47
P7-PCR Index Primer	i7R-A2	CAAGCAGAAGACGGCATACGAGATACTATGTCGTCTCGTGGGCTCGG	47
P7-PCR Index Primer	i7R-A3	CAAGCAGAAGACGGCATACGAGATAGTAGCGTGTCTCGTGGGCTCGG	47
P7-PCR Index Primer	i7R-A4	CAAGCAGAAGACGGCATACGAGATCAGTGAGTGTCTCGTGGGCTCGG	47
P7-PCR Index Primer	i7R-A5	CAAGCAGAAGACGGCATACGAGATCGTACTCAGTCTCGTGGGCTCGG	47
P7-PCR Index Primer	i7R-A6	CAAGCAGAAGACGGCATACGAGATCTACGCAGGTCTCGTGGGCTCGG	47
P7-PCR Index Primer	i7R-A7	CAAGCAGAAGACGGCATACGAGATGGAGACTAGTCTCGTGGGCTCGG	47
P7-PCR Index Primer	i7R-A8	CAAGCAGAAGACGGCATACGAGATGTCGCTCGGTCTCGTGGGCTCGG	47
P7-PCR Index Primer	i7R-A9	CAAGCAGAAGACGGCATACGAGATGTCGTAGTGTCTCGTGGGCTCGG	47
P7-PCR Index Primer	i7R-A10	CAAGCAGAAGACGGCATACGAGATTAGCAGACGTCTCGTGGGCTCGG	47
P7-PCR Index Primer	i7R-A11	CAAGCAGAAGACGGCATACGAGATTCATAGACGTCTCGTGGGCTCGG	47
P7-PCR Index Primer	i7R-A12	CAAGCAGAAGACGGCATACGAGATTCGCTATAGTCTCGTGGGCTCGG	47
P7-PCR Index Primer	i7R-B1	CAAGCAGAAGACGGCATACGAGATAAGTCGAGGTCTCGTGGGCTCGG	47
P7-PCR Index Primer	i7R-B2	CAAGCAGAAGACGGCATACGAGATATACTTCGGTCTCGTGGGCTCGG	47
P7-PCR Index Primer	i7R-B3	CAAGCAGAAGACGGCATACGAGATAGCTGCTAGTCTCGTGGGCTCGG	47
P7-PCR Index Primer	i7R-B4	CAAGCAGAAGACGGCATACGAGATCATAGAGAGTCTCGTGGGCTCGG	47
P7-PCR Index Primer	i7R-B5	CAAGCAGAAGACGGCATACGAGATCGTAGATCGTCTCGTGGGCTCGG	47
P7-PCR Index Primer	i7R-B6	CAAGCAGAAGACGGCATACGAGATCTCGTTACGTCTCGTGGGCTCGG	47
P7-PCR Index Primer	i7R-B7	CAAGCAGAAGACGGCATACGAGATGCGCACGTGTCTCGTGGGCTCGG	47
P7-PCR Index Primer	i7R-B8	CAAGCAGAAGACGGCATACGAGATGGTACTATGTCTCGTGGGCTCGG	47
P7-PCR Index Primer	i7R-B9	CAAGCAGAAGACGGCATACGAGATGTATACGCGTCTCGTGGGCTCGG	47
P7-PCR Index Primer	i7R-B10	CAAGCAGAAGACGGCATACGAGATTACGAGCAGTCTCGTGGGCTCGG	47
P7-PCR Index Primer	i7R-B11	CAAGCAGAAGACGGCATACGAGATTCAGCGTTGTCTCGTGGGCTCGG	47
P7-PCR Index Primer	i7R-B12	CAAGCAGAAGACGGCATACGAGATTCGCTACGGTCTCGTGGGCTCGG	47
P7-PCR Index Primer	i7R-C1	CAAGCAGAAGACGGCATACGAGATACCTACTGGTCTCGTGGGCTCGG	47
P7-PCR Index Primer	i7R-C2	CAAGCAGAAGACGGCATACGAGATAGCGCTATGTCTCGTGGGCTCGG	47
